# Supplementary material for: Confidence interval of risk difference by different statistical methods and its impact on the study conclusion in antibiotic non-inferiority trials
Source: Trials. 2021 Oct 16;22:708. doi: 10.1186/s13063-021-05686-8 (PMC8520289; doi:10.1186/s13063-021-05686-8)
Supplement: Supplementary file 3 — Additional file 3:. Supplementary Material 3 [file 13063_2021_5686_MOESM3_ESM.csv]

Fulltext.ID	Author	Year	Journal	Title	Primary.outcome	Primary.outcome.units	Stratified	Stat.software	Multiple.CI.methods	CI.method	Treatment.N	Treatment.success.N	Control.N	Control.success.N	planned.ci	Outcome	Outcome.lowerCI	Outcome.upper.CI	NIM.margin
F10	Matsuda	2016	journal of infection and chemotherapy	Prospective open-label randomized comparative, non-inferiority study of two initial antibiotic strategies for patients with nursing- and healthcare-associated pneumonia: Guideline-concordant therapy versus empiric therapy	relapse or mortality	percentage	0	R	0	not specified	53	39	55	38	one sided 95%	4.5	-12.5	21.5	10
F100	Moussaui	2006	british medical journal	Effectiveness of discontinuing antibiotic treatment after three days versus eight days in mild to moderate-severe community acquired pneumonia: randomised, double blind study	clinical cure	percentage	0		0	bootstrap	56	50	63	56	two sided 95%	0.4	-11	12	10
F101	Fabian	2005	surgical infections	Meropenem Versus Imipenem-Cilastatin for the Treatment of Hospitalized Patients with Complicated Skin and Skin Structure Infections: Results of a Multicenter, Randomized, Double-Blind Comparative Study	clinical response	percentage	0		0	wald	334	244	358	268	two sided 95%	-1.8	-8.4	4.7	10
F103	Siquier	2006	journal of antimicrobial chemotherapy	Efficacy and safety of twice-daily pharmacokinetically enhanced amoxicillin/clavulanate (2000/125 mg) in the treatment of adults with community-acquired pneumonia in a country with a high prevalence of penicillin-resistant Streptococcus pneumoniae	clinical success	percentage	0		0	wald	288	266	148	135	two sided 95%	1.1	-4.4	6.6	10
F104	Rattanaumpawan	2017	bmc infectious diseases	Efficacy and safety of de-escalation therapy to ertapenem for treatment of infections caused by extended-spectrum-_-lactamaseproducing Enterobacteriaceae: an openlabel randomized controlled trial	clinical cure	percentage	0	Stata	0	not specified	32	30	34	24	two sided 95%	14	-2.4	31.1	15
F105	Corey	2010	journal of antimicrobial chemotherapy	CANVAS 1: the first Phase III, randomized, double-blind study evaluating ceftaroline fosamil for the treatment of patients with complicated skin and skin structure infections	clinical cure	percentage	0		0	not specified	351	304	347	297	two sided 95%	1	-4.2	6.2	10
F106	Wilcox	2010	journal of antimicrobial chemotherapy	CANVAS 2: the second Phase III, randomized, double-blind study evaluating ceftaroline fosamil for the treatment of patients with complicated skin and skin structure infections	clinical cure	percentage	0		0	not specified	342	291	338	289	two sided 95%	-0.4	-5.8	5	10
F107	Wagenlehner	2019	new england journal of medicine	Once-Daily Plazomicin for Complicated Urinary Tract Infections	clinical cure and microbiologic eradication	percentage	0		0	newcombe	191	156	197	138	two sided 95%	11.6	2.7	20.3	15
F108	File	2007	journal of antimicrobial chemotherapy	Gemifloxacin once daily for 5 days versus 7 days for the treatment of community-acquired pneumonia: a randomized, multicentre, double-blind study	clinical success	percentage	1	SAS	0	wald	256	237	254	221	two sided 95%	5.6	0.34	10.81	10
F109	File	2011	journal of antimicrobial chemotherapy	FOCUS 1: a randomized, double-blinded, multicentre, Phase III trial of the efficacy and safety of ceftaroline fosamil versus ceftriaxone in community-acquired pneumonia	clnical cure	percentage	0		0	mn	291	244	300	233	two sided 95%	6.2	-0.2	12.6	10
F11	Rudrabhatia	2018	plos one	Stopping the effective non-fluoroquinolone antibiotics at day 7 vs continuing until day 14 in adults with acute pyelonephritis requiring hospitalization: A randomized non-inferiority trial	recurrence	percentage	0	Stata	0	newcombe	27	27	27	26	two sided 90%	3.7	-6.15	15.01	15
F110	Low	2011	journal of antimicrobial chemotherapy	FOCUS 2: a randomized, double-blinded, multicentre, Phase III trial of the efficacy and safety of ceftaroline fosamil versus ceftriaxone in community-acquired pneumonia	clinical cure	percentage	0		0	mn	289	235	273	206	two sided 95%	5.9	-1	12.7	10
F111	Huang	2018	clinical infectious diseases	A Phase 3, Randomized, Double-Blind, Multicenter Study to Evaluate the Safety and Efficacy of Intravenous Iclaprim Vs Vancomycin for the Treatment of Acute Bacterial Skin and Skin Structure Infections Suspected or Confirmed to be Due to Gram-Positive Pathogens: REVIVE-1	early clinical response	percentage	0		0	not specified	298	241	300	243	two sided 95%	-0.13	-6.42	6.17	10
F112	Holland	2018	antimicrobial agents and chemotherapy	A Phase 3, Randomized, Double-Blind, Multicenter Study To Evaluate the Safety and Efficacy of Intravenous Iclaprim versus Vancomycin for Treatment of Acute Bacterial Skin and Skin Structure Infections Suspected or Confirmed To Be Due to Gram-Positive Pathogens (REVIVE-2 Study)	early clinical response	percentage	0		0	not specified	295	231	305	234	two sided 95%	1.58	-5.1	8.26	10
F113	Alexander	2019	jama	Oral Lefamulin vs Moxifloxacin for Early Clinical Response Among Adults With Community-Acquired Bacterial Pneumonia The LEAP 2 Randomized Clinical Trial	early clinical response	percentage	1	SAS	0	mn	370	336	368	334	one sided 97.5%	0.1	-4.4	NA	10
F115	Corey	2014	new england journal of medicine	Single-Dose Oritavancin in the Treatment of Acute Bacterial Skin Infections	early clinical response	percentage	0		0	wald	475	391	479	378	two sided 95%	3.4	-1.6	8.4	10
F116	Kaye	2019	clinical infectious diseases	Fosfomycin for Injection (ZTI-01) Versus Piperacillintazobactam for the Treatment of Complicated Urinary Tract Infection Including Acute Pyelonephritis: ZEUS, A Phase 2/3 Randomized Trial	overall success	percentage	0	SAS	0	wald	184	119	178	97	two sided 95%	10.2	-0.4	20.8	15
F117	Stets	2019	new england journal of medicine	Omadacycline for Community-Acquired Bacterial Pneumonia	early clinical response	percentage	0		0	mn	386	313	388	321	two sided 95%	-1.6	-7.1	3.8	10
F118	O'Riordan	2019	lancet infectious diseases	Once-daily oral omadacycline versus twice-daily oral linezolid for acute bacterial skin and skin structure infections (OASIS-2): a phase 3, double-blind, multicentre, randomised, controlled, non-inferiority trial	early clinical response	percentage	0	SAS	0	mn	360	315	360	297	two sided 95%	5	-0.2	10.3	10
F12	Kwakye Maclean	2016	plos neglected tropical diseases	A Single Dose Oral Azithromycin versus Intramuscular Benzathine Penicillin for the Treatment of Yaws-A Randomized Non Inferiority Trial in Ghana	clinical cure	percentage	0	Stata	0	not specified	169	166	159	154	two sided 95%	1.3	-2	4.7	10
F120	Federico	2012	gastroenterology	Efficacy of 5-Day Levofloxacin-Containing Concomitant Therapy in Eradication of Helicobacter pylori Infection	eradication	percentage	0	Stata	0	wald	90	83	90	84	two sided 95%	-1.1	-9.8	7.6	10
F121	Freire	2010	diagnostic microbiology and infectious disease	Comparison of tigecycline with imipenem/cilastatin for the treatment of hospital-acquired pneumonia	clinical response	percentage	0		0	not specified	440	276	429	290	two sided 95%	-4.8	-11	1.3	15
F122	Lauf	2014	diagnostic microbiology and infectious disease	Phase 3 study comparing tigecycline and ertapenem in patients with diabetic foot infections with and without osteomyelitis	clinical response	percentage	1		0	not specified	476	340	466	363	two sided 95%	-6.7	-12.3	-1.1	10
F123	Dartois	2008	journal of chemotherapy	Tigecycline Versus Levofloxacin for the Treatment of Community-Acquired Pneumonia: European Experience	clinical response	percentage	1		0	not specified	173	146	173	142	two sided 95%	2.3	-6.1	10.8	15
F124	Bergallo	2009	diagnostic microbiology and infectious disease	Safety and efficacy of intravenous tigecycline in treatment of community-acquired pneumonia: results from a double-blind randomized phase 3 comparison study with levofloxacin	clinical response	percentage	1		0	not specified	191	149	203	158	two sided 95%	0.2	-8.5	8.9	15
F125	Sacchidanad	2005	international journal of infectious diseases	Efficacy and safety of tigecycline monotherapy compared with vancomycin plus aztreonam in patients with complicated skin and skin structure infections: Results from a phase 3, randomized, double-blind trial	clinical response	percentage	0	SAS	0	not specified	277	209	260	200	two sided 95%	-1.5	-9	6.1	15
F126	Louie	2011	new england journal of medicine	Fidaxomicin versus Vancomycin for Clostridium difficile Infection	clinical cure	percentage	0		0	not specified	287	253	309	265	one sided 97.5%	2.4	-3.1	NA	10
F127	Solomkin	2015	clinical infectious diseases	Ceftolozane/Tazobactam Plus Metronidazole for Complicated Intra-abdominal Infections in an Era of Multidrug Resistance: Results From a Randomized, Double-Blind, Phase 3 Trial (ASPECT-cIAI)	clinical cure	percentage	1	SAS	0	newcombe	389	323	417	364	two sided 95%	-4.2	-8.91	0.54	10
F129	Weiss	2009	journal of chemotherapy	Moxifloxacin for the Treatment of Patients with Complicated Intra-abdominal Infections (the AIDA Study)	clinical success	percentage	1		0	not specified	246	199	265	218	two sided 95%	-1.4	-8.9	4.2	10
F13	Bernard	2015	lancet	Antibiotic treatment for 6 weeks versus 12 weeks in patients with pyogenic vertebral osteomyelitis: an open-label, non-inferiority, randomised, controlled trial	clinical cure	percentage	0	StatXact	0	not specified	176	160	175	159	two sided 95%	0.05	-6.2	6.3	10
F130	Molina	2013	gastroenterology	Optimized Nonbismuth Quadruple Therapies Cure Most Patients With Helicobacter pylori Infection in Populations With High Rates of Antibiotic Resistance	eradication	percentage	0		0	not specified	170	153	170	156	two sided 95%	-1.7	NA	NA	8
F131	Mazuski	2016	clinical infectious diseases	Efficacy and Safety of Ceftazidime-Avibactam Plus Metronidazole Versus Meropenem in the Treatment of Complicated Intra-abdominal Infection: Results From a Randomized, Controlled, Double-Blind, Phase 3 Program	clinical cure	percentage	0	SAS	0	mn	520	429	523	444	two sided 95%	-2.4	-6.9	2.1	12.5
F132	Chung	2011	helicobacter	Second-line Helicobacter pylori Eradication: A Randomized Comparison of 1-week or 2-week Bismuth-containing Quadruple Therapy	eradication	percentage	0	SPSS	0	wald	98	80	101	86	one sided 97.5%	-3.5	NA	NA	15
F133	Dore	2011	helicobacter	Twice-a-Day Bismuth-Containing Quadruple Therapy for Helicobacter Pylori Eradication: A Randomized Trial of 10 and 14 Days	eradication	percentage	0	SPSS	0	fagan	215	199	202	185	two sided 95%	-0.5	NA	NA	10
F134	Tsay	2015	helicobacter	Reverse Sequential Therapy Achieves a Similar Eradication Rate as Standard Sequential Therapy for Helicobacter pylori Eradication: A Randomized Controlled Trial	eradication	percentage	0		0	not specified	60	58	62	57	two sided 95%	4.6	NA	NA	10
F135	Bohbot	2010	infectious diseases in obstetrics and gynecology	Treatment of Bacterial Vaginosis: A Multicenter, Double-Blind, Double-Dummy, Randomised Phase III Study Comparing Secnidazole andMetronidazole	therapeutic success	percentage	0		0	not specified	243	158	237	157	two sided 95%	-1.2	-9.7	7.3	10
F136	Jindani	2014	new england journal of medicine	High-Dose Rifapentine with Moxifloxacin for Pulmonary Tuberculosis	unfavourable outcome	percentage	0	Stata	0	wald	193	141	188	161	two sided 90%	-13.1	-19.4	-6.8	6
F136	Jindani	2014	new england journal of medicine	High-Dose Rifapentine with Moxifloxacin for Pulmonary Tuberculosis	unfavourable outcome	percentage	0	Stata	0	wald	212	183	188	161	two sided 90%	0.4	-5.6	4.7	6
F14	Cornely	2012	lancet infectious diseases	Fidaxomicin versus vancomycin for infection with Clostridium diffi cile in Europe, Canada, and the USA: a double-blind, non-inferiority, randomised controlled trial	clinical cure	percentage	0	SAS	0	not specified	252	221	257	223	one sided 97.5%	0.9	-4.9	6.7	10
F140	Villarino	2015	jama pediatrics	Treatment for Preventing Tuberculosis in Children and Adolescents A Randomized Clinical Trial of a 3-Month, 12-Dose Regimen of a Combination of Rifapentine and Isoniazid	adverse events	percentage	0		0	newcombe	434	432	471	463	two sided 95%	1.2	-0.1	2.6	5
F141	Lienhardt	2011	jama	Efficacy and Safety of a 4-Drug Fixed-Dose Combination Regimen Compared With Separate Drugs for Treatment of Pulmonary Tuberculosis	favorable outcome	percentage	0	Stata	0	not specified	591	555	579	548	two sided 90%	-0.7	-3	1.5	4
F142	Merle	2014	new england journal of medicine	A Four-Month Gatifloxacin-Containing Regimen for Treating Tuberculosis	unfavorable outcome	percentage	1		0	not specified	694	548	662	548	two sided 95%	-3.5	-7.7	0.7	6
F143	Gillespie	2014	new england journal of medicine	Four-Month Moxifloxacin-Based Regimens for Drug-Sensitive Tuberculosis	unfavorable outcome	percentage	1		0	wald	514	436	510	467	two sided 97.5%	-6.1	-10.5	-1.7	6
F143	Gillespie	2014	new england journal of medicine	Four-Month Moxifloxacin-Based Regimens for Drug-Sensitive Tuberculosis	unfavorable outcome	percentage	1		0	wald	524	419	510	467	two sided 97.5%	-11.4	-16.1	-6.7	6
F144	Nunn	2019	new england journal of medicine	A Trial of a Shorter Regimen for Rifampin-Resistant Tuberculosis	favorable outcome	percentage	1		0	wald	245	193	124	99	two sided 95%	-1	-9.5	7.5	10
F145	Henry	2004	clinical therapeutics	CefdinirVersus Levofloxacin in Patients with Acute Rhinosinusitis of Presumed Bacterial Etiology: A Multicenter, Randomized, Double-Blind Study	clinical response	percentage	1		0	not specified	123	102	118	101	two sided 95%	-3	-12.3	7	15
F147	Kaye	2018	jama	Effect of Meropenem-Vaborbactam vs Piperacillin-Tazobactam on Clinical Cure or Improvement and Microbial Eradication in Complicated Urinary Tract Infection The TANGO I Randomized Clinical Trial	composite cure	percentage	0		0	mn	192	189	182	171	two sided 95%	4.5	0.7	9.1	15
F148	Geisler	2015	new england journal of medicine	Azithromycin versus Doxycycline for Urogenital Chlamydia trachomatis Infection	treatment failure	percentage	0		0	not specified	155	150	155	155	one sided 90%	3.2	0	5.9	5
F149	File	2004	antimicrobial agents and chemotherapy	Double-Blind, Randomized Study of the Efficacy and Safety of Oral Pharmacokinetically Enhanced Amoxicillin-Clavulanate (2,000/125 Milligrams) versus Those of Amoxicillin-Clavulanate (875/125 Milligrams), Both Given Twice Daily for 7 Days, in Treatment of Bacterial Community-Acquired Pneumonia in Adults	clinical response	percentage	0		0	wald	247	223	226	198	two sided 95%	2.7	-3	8.3	10
F15	Mitja	2012	lancet	Single-dose azithromycin versus benzathine benzylpenicillin for treatment of yaws in children in Papua New Guinea: an open-label, non-inferiority, randomised trial	serologic and clinical cure	percentage	0	Stata	0	not specified	110	106	113	105	two sided 95%	3.4	-2.4	9.3	10
F150	Darouiche	2014	archives of physical medicine and rehabilitation	Short Versus Long Course of Antibiotics for Catheter-Associated Urinary Tract Infections in Patients With Spinal Cord Injury: A Randomized Controlled Noninferiority Trial	clinical cure	percentage	0		0	not specified	28	28	27	27	one sided 95%	0	NA	NA	10
F151	Rensburg	2010	antimicrobial agents and chemotherapy	Efficacy and Safety of Nemonoxacin versus Levofloxacin for Community-Acquired Pneumonia	clinical response	percentage	1		0	not specified	89	67	90	72	two sided 97.5%	-4.7	-18.6	9.1	15
F151	Rensburg	2010	antimicrobial agents and chemotherapy	Efficacy and Safety of Nemonoxacin versus Levofloxacin for Community-Acquired Pneumonia	clinical response	percentage	1		0	not specified	86	71	90	72	two sided 97.5%	2.6	-10.5	15.7	15
F152	Noel	2008	pediatric infectious diseases journal	A Randomized Comparative Study of Levofloxacin Versus Amoxicillin/Clavulanate for Treatment of Infants and Young Children With Recurrent or Persistent Acute Otitis Media	clinical cure	percentage	0		0	not specified	630	456	675	472	two sided 95%	2.5	-2.46	7.37	10
F153	Poole	2006	otolaryngology head and neck surgery	A Trial of High-Dose, Short-Course Levofloxacin for the Treatment of Acute Bacterial Sinusitis	clinical success	percentage	0		0	not specified	149	132	152	139	two sided 95%	-2.9	-10	4.2	15
F154	Boix	2017	open forum infectious diseases	Primary Outcomes From a Phase 3, Randomized, Double-Blind, Active-Controlled Trial of Surotomycin in Subjects With Clostridium difficile Infection	clinical cure	percentage	0	WinNonlin	0	not specified	290	229	280	234	two sided 95%	-4.6	-11	1.9	10
F155	Dunne	2016	clinical infectious diseases	A Randomized Clinical Trial of Single-Dose VersusWeekly Dalbavancin for Treatment of Acute Bacterial Skin and Skin Structure Infection	early clinical response	percentage	1	SAS	0	not specified	349	284	349	294	two sided 95%	-2.9	-8.5	2.8	10
F156	Desrosiers	2008	current medical research and opinion	Clinical efficacy and time to symptom resolution of 5-day telithromycin versus 10-day amoxicillin_clavulanate in the treatment of acute bacterial sinusitis	clinical success	percentage	0		0	not specified	123	109	125	111	two sided 95%	-0.2	-8.9	8.5	15
F158	Lucasti	2008	clinical therapeutics	Efficacy and Tolerability of IV Doripenem Versus Meropenem in Adults with Complicated Intra-Abdominal Infection: A Phase III, Prospective, Multicenter, Randomized, Double-Blind, Noninferiority Study	clinical response	percentage	0		0	wald	163	140	156	133	two sided 95%	0.6	-7.7	9	15
F159	Prokocimer	2013	jama	Tedizolid Phosphate vs Linezolid for Treatment of Acute Bacterial Skin and Skin Structure Infections The ESTABLISH-1 Randomized Trial	early clinical response	percentage	1	SAS	0	mn	332	264	335	266	two sided 95%	0.1	-6.1	6.2	10
F16	Daley	2017	journal of antimicrobial chemotherapy	Surotomycin versus vancomycin in adults with Clostridium difficile infection: primary clinical outcomes from the second pivotal, randomized, double-blind, Phase 3 trial	clinical cure	percentage	1		0	newcombe	285	237	292	239	two sided 95%	1.4	-4.9	7.6	10
F160	Rea-Neto	2008	current medical research and opinion	Efficacy and safety of doripenem versus piperacillin/tazobactam in nosocomial pneumonia: a randomized, open-label, multicenter study	clinical cure	percentage	0		0	wald	134	109	119	95	two sided 95%	1.5	-9.1	12.1	20
F161	Wilcox	2009	clinical infectious diseases	Complicated Skin and Skin-Structure Infections and Catheter-Related Bloodstream Infections: Noninferiority of Linezolid in a Phase 3 Study	microbiologic success	percentage	0	SAS	0	wald	212	186	210	184	two sided 95%	0.1	-6.2	6.4	15
F162	Corey	2015	clinical infectious diseases	Single-Dose Oritavancin Versus 7_10 Days of Vancomycin in the Treatment of Gram-Positive Acute Bacterial Skin and Skin Structure Infections: The SOLO II Noninferiority Study	early clinical response	percentage	0		0	not specified	503	403	502	416	two sided 95%	-2.7	-7.5	2	10
F163	Clegg	2006	pediatric infectious diseases journal	Treatment of Streptococcal Pharyngitis With Once-Daily Compared With Twice-Daily Amoxicillin A Noninferiority Trial	bacteriologic failure	percentage	0	SAS	0	not specified	294	235	296	250	two sided 90%	-4.53	-9.7	0.6	10
F164	Boucher	2014	new england journal of medicine	Once-Weekly Dalbavancin versus Daily Conventional Therapy for Skin Infection	early clinical response	percentage	1		0	mn	659	525	653	521	two sided 95%	-0.1	-4.5	4.2	10
F165	Zanetti	2003	antimicrobial agents and chemotherapy	Cefepime versus Imipenem-Cilastatin for Treatment of Nosocomial Pneumonia in Intensive Care Unit Patients: a Multicenter, Evaluator-Blind, Prospective, Randomized Study	clinical response	percentage	0	Stata	0	not specified	108	76	101	75	two sided 95%	-4	-16	8	15
F166	File	2016	clinical infectious diseases	SOLITAIRE-IV: A Randomized, Double-Blind, Multicenter Study Comparing the Efficacy and Safety of Intravenous-to-Oral Solithromycin to Intravenous-to-Oral Moxifloxacin for Treatment of Community-Acquired Bacterial Pneumonia	early clinical response	percentage	0		0	wald	434	344	429	342	two sided 95%	-0.46	-6.1	5.2	10
F168	Wagenlehner	2016	clinical infectious diseases	Ceftazidime-avibactam Versus Doripenem for the Treatment of Complicated Urinary Tract Infections, Including Acute Pyelonephritis: RECAPTURE, a Phase 3 Randomized Trial Program	symptomatic resolution	percentage	0	SAS	0	mn	393	276	417	276	two sided 95%	4	-2.39	10.42	10
F169	Rimoin	2011	clinical pediatrics	Treatment of Streptococcal Pharyngitis With Once-Daily Amoxicillin Versus Intramuscular Benzathine Penicillin G in Low-Resource Settings: A Randomized Controlled Trial	bacteriologic eradication	percentage	0	SAS	0	not specified	123	76	124	94	two sided 95%	-14	-25.5	-2.59	10
F169	Rimoin	2011	clinical pediatrics	Treatment of Streptococcal Pharyngitis With Once-Daily Amoxicillin Versus Intramuscular Benzathine Penicillin G in Low-Resource Settings: A Randomized Controlled Trial	bacteriologic eradication	percentage	0	SAS	0	not specified	64	45	57	38	two sided 95%	3.6	-12.9	20.2	10
F17	Mikamo	2018	journal of infection and chemotherapy	Efficacy and safety of fidaxomicin for the treatment of Clostridioides (Clostridium) difficile infection in a randomized, double-blind, comparative Phase III study in Japan	global cure	percentage	0	SAS	0	not specified	104	70	108	71	two sided 95%	1.2	-11.3	13.7	10
F170	Uranga	2016	jama internal medicine	Duration of Antibiotic Treatment in Community-Acquired Pneumonia A Multicenter Randomized Clinical Trial	clinical cure	percentage	0	SAS	0	not specified	162	147	150	132	not used	-3.3	NA	NA	3
F171	Hoberman	2016	new england journal of medicine	Shortened Antimicrobial Treatment for Acute Otitis Media in Young Children	clinical failure	percentage	0		0	not specified	229	152	238	199	two sided 95%	-17	-25	-9	10
F172	Li	2019	new england journal of medicine	Oral versus Intravenous Antibiotics for Bone and Joint Infection	treatment failure	percentage	0	Stata	0	not specified	527	457	527	450	two sided 90%	1.4	-2.9	5.6	7.5
F173	Jauregui	2005	clinical infectious diseases	Randomized, Double-Blind Comparison of Once-Weekly Dalbavancin versus Twice-Daily Linezolid Therapy for the Treatment of Complicated Skin and Skin Structure Infections	clinical success	percentage	0		0	not specified	434	386	226	206	one sided 97.5%	-2.2	-7.28	NA	12.5
F174	Naber	2004	infectious diseases in clinical practice	Daptomycin Versus Ciprofloxacin in the Treatment of Complicated Urinary Tract Infection Due to Gram-positive Bacteria	microbiologic efficacy	percentage	0		0	wald	29	24	28	22	two sided 95%	4.2	-16.3	24.7	10
F176	Noel	2008	antimicrobial agents and chemotherapy	Results of a Double-Blind, Randomized Trial of Ceftobiprole Treatment of Complicated Skin and Skin Structure Infections Caused by Gram-Positive Bacteria	clinical cure	percentage	0		0	wald	397	309	387	300	two sided 95%	0.3	-5.5	6.1	10
F177	UpChurch	2006	otolaryngology head and neck surgery	Randomized double-blind study comparing 7- and 10-day regimens of faropenem medoxomil with a 10-day cefuroxime axetil regimen for treatment of acute bacterial sinusitis	clinical response	percentage	1		0	not specified	295	237	286	213	two sided 95%	5.8	0.1	13.6	10
F177	UpChurch	2006	otolaryngology head and neck surgery	Randomized double-blind study comparing 7- and 10-day regimens of faropenem medoxomil with a 10-day cefuroxime axetil regimen for treatment of acute bacterial sinusitis	clinical response	percentage	1		0	not specified	280	229	286	213	two sided 95%	7.3	1.7	15.2	10
F178	O'Riordan	2018	clinical infectious diseases	A Comparison of the Efficacy and Safety of Intravenous Followed by Oral Delafloxacin With Vancomycin Plus Aztreonam for the Treatment of Acute Bacterial Skin and Skin Structure Infections: A Phase 3, Multinational, Double-Blind, Randomized Study	early clinical response	percentage	0	SAS	0	mn	423	354	427	344	two sided 95%	3.1	-2	8.3	10
F180	Chastre	2008	critical care medicine	Efficacy and safety of intravenous infusion of doripenem versus imipenem in ventilator-associated pneumonia: A multicenter, randomized study	clinical cure	percentage	0		0	wald	249	147	252	146	two sided 95%	1.2	-7.9	10.3	20
F181	Oyake	2019	annals of hematology	Doripenem versus meropenem as first-line empiric therapy of febrile neutropenia in patients with acute leukemia: a prospective, randomized study	fever resolution	percentage	0		0	not specified	65	39	68	31	not used	14.4	NA	NA	NA
F183	Leroy	2005	chest	Comparison of Levofloxacin and Cefotaxime Combined With Ofloxacin for ICU Patients With Community-Acquired Pneumonia Who Do Not Require Vasopressors	clinical response	percentage	0	Effit Stat	0	not specified	139	110	132	105	two sided 95%	-0.4	-10.79	9.97	15
F184	Torres	2008	clinical infectious diseases	Moxifloxacin Monotherapy Is Effective in Hospitalized Patients with Community-Acquired Pneumonia: The MOTIV Study�A Randomized Clinical Trial	clinical response	percentage	1		0	not specified	368	293	365	306	two sided 95%	-4.2	-9.7	1.4	10
F185	Bow	2006	clinical infectious diseases	A Randomized, Open-Label, Multicenter Comparative Study of the Efficacy and Safety of Piperacillin-Tazobactam and Cefepime for the Empirical Treatment of Febrile Neutropenic Episodes in Patients with Hematologic Malignancies	treatment success	percentage	0		0	not specified	265	105	263	83	one sided 95%	6.3	-1.3	13.9	20
F186	Riddle	2017	clinical infectious diseases	Trial Evaluating Ambulatory Therapy of Travelers� Diarrhea (TrEAT TD) Study: A Randomized Controlled Trial Comparing 3 Single-Dose Antibiotic Regimens With Loperamide	clinical cure	percentage	0		0	not specified	106	83	113	92	two sided 95%	-3.1	NA	NA	15
F186	Riddle	2017	clinical infectious diseases	Trial Evaluating Ambulatory Therapy of Travelers� Diarrhea (TrEAT TD) Study: A Randomized Controlled Trial Comparing 3 Single-Dose Antibiotic Regimens With Loperamide	clinical cure	percentage	0		0	not specified	107	80	113	92	two sided 95%	-6.6	NA	NA	15
F187	Agweyu	2015	clinical infectious diseases	Oral Amoxicillin Versus Benzyl Penicillin for Severe Pneumonia Among Kenyan Children: A Pragmatic Randomized Controlled Noninferiority Trial	treatment failure	percentage	0	Stata	0	not specified	263	243	263	242	two sided 95%	0.4	-4.2	5	7
F188	Lojanapiwat	2019	infection and drug resistance	Oral sitafloxacin vs intravenous ceftriaxone followed by oral cefdinir for acute pyelonephritis and complicated urinary tract infection: a randomized controlled trial	clinical success	percentage	0	SPSS	0	not specified	141	122	148	124	two sided 95%	2.8	-4.2	9.7	15
F189	Hook	2019	sexually transITTed infections	Efficacy and Safety of Single-Dose Oral Delafloxacin Compared With Intramuscular Ceftriaxone for Uncomplicated Gonorrhea Treatment: An Open-Label, Noninferiority, Phase 3, Multicenter, Randomized Study	microbiologic cure	percentage	0		0	wald	228	194	100	91	two sided 95%	-5.9	-13.18	1.36	10
F19	Snyman	2009	clinical drug investigation	Generic versus non-generic formulation of extended-release clarithromycin in patients with community acquired respiratory tract infection	clinical cure	percentage	0	SAS	0	not specified	121	114	122	117	one sided 95%	NA	NA	NA	10
F190	Iversen	2019	new england journal of medicine	Partial Oral versus Intravenous Antibiotic Treatment of Endocarditis	composite mortality, surgery, embolic event, bacteremia	percentage	0	SPSS	0	not specified	201	183	199	175	one sided 97.5%	3.1	-3.4	9.6	10
F191	Paglia	2010	current medical research and opinion	Safety and efficacy of levofloxacin 750 mg for 2 weeks or 3 weeks compared with levofloxacin 500 mg for 4 weeks in treating chronic bacterial prostatitis	clinical success	percentage	0		0	not specified	73	46	75	52	two sided 95%	-6.3	-21.5	8.9	20
F191	Paglia	2010	current medical research and opinion	Safety and efficacy of levofloxacin 750 mg for 2 weeks or 3 weeks compared with levofloxacin 500 mg for 4 weeks in treating chronic bacterial prostatitis	clinical success	percentage	0		0	not specified	74	48	75	52	two sided 95%	-4.5	-19.5	10.6	20
F192	Garin	2014	jama internal medicine	_-Lactam Monotherapy vs _-Lactam_Macrolide Combination Treatment in Moderately Severe Community-Acquired Pneumonia A Randomized Noninferiority Trial	failure to reach clnical stability at day 7	percentage	0	SPSS	0	wald	291	171	289	192	one sided 90%	-7.6	-16	0.8	8
F193	Solomkin	2017	jama surgery	Assessing the Efficacy and Safety of Eravacycline vs Ertapenem in Complicated Intra-abdominal Infections in the Investigating Gram-Negative Infections Treated With Eravacycline (IGNITE 1) Trial A Randomized Clinical Trial	clinical cure	percentage	0		0	not specified	270	235	268	238	two sided 95%	-1.8	-7.4	3.8	10
F194	Kollef	2012	critical care	A randomized trial of 7-day doripenem versus 10-day imipenem-cilastatin for ventilatorassociated pneumonia	clinical cure	percentage	0		0	wald	79	36	88	50	two sided 95%	-11.2	-26.3	3.8	15
F195	Cao	2017	clinical infectious diseases	A Multicenter Study Evaluating Ceftriaxone and Benzathine Penicillin G as Treatment Agents for Early Syphilis in Jiangsu, China	serologic response	percentage	0	SPSS	0	not specified	112	101	118	92	two sided 95%	12.2	NA	NA	5
F196	Awad	2014	clinical infectious diseases	A Phase 3 Randomized Double-Blind Comparison of Ceftobiprole Medocaril Versus Ceftazidime Plus Linezolid for the Treatment of Hospital-Acquired Pneumonia	clinical cure	percentage	0		0	not specified	391	195	390	206	two sided 95%	-2.9	-10	4.1	15
F197	Yoon	2013	international journal of copd	Efficacy of levofloxacin versus cefuroxime in treating acute exacerbations of chronic obstructive pulmonary disease	clinical success	percentage	0	SAS	0	not specified	65	53	72	58	two sided 95%	0.75	-9.4	10.91	10
F198	Bradley	2007	pediatric infectious diseases journal	Comparative Study of Levofloxacin in the Treatment of Children With Community-Acquired Pneumonia	clinical cure	percentage	0		0	not specified	405	382	134	126	two sided 95%	0.3	-4.3	4.9	10
F2	van Nieuwkoop	2017	bmc medicine	Treatment duration of febrile urinary tract infection: a pragmatic randomized, doubleblind, placebo-controlled non-inferiority trial in men and women	clinical cure	percentage	0	episheet	0	wald	94	85	99	94	two sided 90%	-4.5	-10.7	1.7	10
F20	Moran	2014	lancet infectious diseases	Tedizolid for 6 days versus linezolid for 10 days for acute bacterial skin and skin-structure infections (ESTABLISH-2): a randomised, double-blind, phase 3, non-inferiority trial	early response based on measured dimension	percentage	0	SAS	0	mn	332	283	334	276	two sided 95%	2.6	-3	8.2	10
F200	Klausner	2007	current medical research and opinion	A trial of levofloxacin 750 mg once daily for 5 days versus ciprofloxacin 400 mg and/or 500 mg twice daily for 10 days in the treatment of acute pyelonephritis	microbiologic eradication	percentage	0		0	not specified	94	78	98	77	two sided 95%	4.4	-6.7	15.5	15
F201	Vogel	2004	cmaj	Optimal duration of antibiotic therapy for uncomplicated urinary tract infection in older women: a double-blind randomized controlled trial	microbiologic eradication	percentage	0		0	newcombe	93	91	89	83	two sided 95%	5	-1.9	11.9	10
F202	D'Ignazio	2005	antimicrobial agents and chemotherapy	Novel, Single-Dose Microsphere Formulation of Azithromycin versus 7-Day Levofloxacin Therapy for Treatment of Mild to Moderate Community-Acquired Pneumonia in Adults	clinical cure	percentage	0		0	wald	174	156	189	177	two sided 95%	-4	-9.7	1.7	10
F203	Fowler	2006	new england journal of medicine	Daptomycin versus Standard Therapy for Bacteremia and Endocarditis Caused by Staphylococcus aureus	clinical success	percentage	0		0	wald	120	53	115	48	two sided 95%	2.4	-10.2	15.1	20
F204	Saar	2019	journal of trauma and acute care surgery	Twenty-four hour versus extended antibiotic administration after surgery in complicated appendicitis: A randomized controlled trial	postoperative complications	percentage	0	SPSS	0	not specified	39	32	41	29	two sided 95%	-11.4	NA	NA	NA
F205	Fourcory	2005	antimicrobial agents and chemotherapy	Efficacy and Safety of a Novel Once-Daily Extended-Release Ciprofloxacin Tablet Formulation for Treatment of Uncomplicated Urinary Tract Infection in Women	microbiologic eradication	percentage	0		0	not specified	272	254	251	225	two sided 95%	3.8	-0.99	8.59	10
F206	Hooton	2012	jama	Cefpodoxime vs Ciprofloxacin for Short-Course Treatment of Acute Uncomplicated Cystitis: A Randomized Trial	clinical cure	percentage	0		0	not specified	150	106	150	124	two sided 95%	-12	-21	-3	10
F207	Noel	2008	clinical infectious diseases	A Randomized, Double-Blind Trial Comparing Ceftobiprole Medocaril with Vancomycin plus Ceftazidime for the Treatment of Patients with Complicated Skin and Skin-Structure Infections	clinical cure	percentage	0		0	min exact	547	448	281	227	two sided 95%	1.1	-4.5	6.7	10
F209	Peterson	2008	urology	A Double-Blind, Randomized Comparison of Levofloxacin 750 mg Once-Daily for Five Days With Ciprofloxacin 400/500 mg Twice-Daily for 10 Days for the Treatment of Complicated Urinary Tract Infections and Acute Pyelonephritis	microbiologic eradication	percentage	0		0	not specified	317	253	302	241	two sided 95%	0	-6.3	6.3	15
F21	Malfertheiner	2011	lancet	Helicobacter pylori eradication with a capsule containing bismuth subcitrate potassium, metronidazole, and tetracycline given with omeprazole versus clarithromycin-based triple therapy: a randomised, open-label, non-inferiority, phase 3 trial	eradication by urease test	percentage	0	SAS	0	wald	218	174	222	123	two sided 95%	25	15.5	33.3	10
F210	English	2012	antimicrobial agents and chemotherapy	Cethromycin versus Clarithromycin for Community-Acquired Pneumonia: Comparative Efficacy and Safety Outcomes from Two Double-Blinded, Randomized, Parallel-Group, Multicenter, Multinational Noninferiority Studies	clinical cure	percentage	0		0	not specified	518	430	507	430	two sided 95%	-1.8	-6.4	2.8	15
F212	Llor	2009	international journal of copd	Efficacy of amoxycillin versus amoxycillin/clavulanate in acute exacerbations of chronic pulmonary obstructive disease in primary care	clinical cure	percentage	0		0	not specified	66	60	69	64	not used	-1.9	NA	NA	15
F213	Rubinstein	2011	clinical infectious diseases	Telavancin versus Vancomycin for Hospital-Acquired Pneumonia due to Gram-positive Pathogens	clinical cure	percentage	1		0	not specified	749	441	754	449	two sided 95%	-0.7	-5.6	4.3	20
F214	Mir	2019	open forum infectious diseases	Ceftriaxone+Sulbactam+Disodium EDTA Versus Meropenem for the Treatment of Complicated Urinary Tract Infections, Including Acute Pyelonephritis: PLEA, a Double-Blind, Randomized Noninferiority Trial	clinical cure	percentage	0	SAS	0	mn	74	71	69	62	two sided 95%	6	-2.6	16	10
F215	Solomkin	2019	clinical infectious diseases	IGNITE4: Results of a Phase 3, Randomized, Multicenter, Prospective Trial of Eravacycline vs Meropenem in the Treatment of Complicated Intraabdominal Infections	clinical cure	percentage	0		0	not specified	195	177	205	187	two sided 95%	-0.5	-6.3	5.3	12.5
F216	Kollef	2019	lancet infectious diseases	Ceftolozane_tazobactam versus meropenem for treatment of nosocomial pneumonia (ASPECT-NP): a randomised, controlled, double-blind, phase 3, non-inferiority trial	mortality at 28 days	percentage	1	SAS	0	newcombe	362	275	364	272	two sided 95%	1.1	-5.1	7.4	10
F218	Chen	2018	therapeutics and clinical risk management	A multicenter, double-blind, randomized, comparison study of the efficacy and safety of tigecycline to imipenem/cilastatin to treat complicated intra-abdominal infections in hospitalized subjects in China	clinical response	percentage	0		0	newcombe	232	192	231	205	two sided 95%	-6	-12.8	0.8	15
F22	Barrera	2016	lancet infectious diseases	Efficacy and safety of oral solithromycin versus oral moxifloxacin for treatment of community-acquired bacterial pneumonia: a global, double-blind, multicentre, randomised, active-controlled, non-inferiority trial (SOLITAIRE-ORAL)	early response based on symptoms and signs	percentage	0		0	wald	426	333	434	338	two sided 95%	0.29	-5.5	6.1	10
F220	Sapmaz	2017	american journal of therapeutics	A Non-Inferiority Study: Modified Dual Therapy Consisting Higher Doses of Rabeprazole Is as Successful as Standard Quadruple Therapy in Eradication of Helicobacter pylori	eradication rate	percentage	0	SPSS	0	not specified	98	83	98	86	not used	-3.1	NA	NA	NA
F221	Cao	2017	european journal of clinical microbiology and infectious diseases	Efficacy and safety of morinidazole in pelvic inflammatory disease: results of a multicenter, double-blind, randomized trial	clinical response	percentage	1		0	not specified	159	154	153	148	two sided 95%	0.07	-3.8	4	10
F222	Koksal	2013	acta gastro-enterologica belgica	Twice a day quadruple therapy for the first-line treatment of Helicobacter pylori in an area with a high prevalence of background antibiotic resistance	eradication	percentage	0	MedCalc	0	not specified	45	33	45	40	two sided 95%	-15.6	NA	NA	10
F223	Molton	2019	clinical infectious diseases	Oral vs Intravenous Antibiotics for Patients With Klebsiella pneumoniae Liver Abscess: A Randomized, Controlled Noninferiority Study	clinical cure at 12 weeks	percentage	0	SAS	0	farrington manning	74	71	78	72	two sided 95%	3.6	-4.9	12.8	12
F224	Cranendonk	2019	clinical microbiology and infection	Antibiotic treatment for 6 days versus 12 days in patients with severe cellulitis: a multicentre randomized, double-blind, placebo-controlled, non-inferiority trial	clinical cure by day 14 without relapse	percentage	0	R	0	not specified	73	36	76	38	two sided 95%	-0.7	-16.3	15	10
F225	File	2019	clinical infectious diseases	Efficacy and Safety of Intravenous-to-oral Lefamulin, a Pleuromutilin Antibiotic, for the Treatment of Community-acquired Bacterial Pneumonia: The Phase III Lefamulin Evaluation Against Pneumonia (LEAP 1) Trial	clinical response	percentage	0		0	wald	276	241	275	248	two sided 95%	-2.9	-8.5	2.8	10
F226	Clarke	2019	open forum infectious diseases	Lessons Learned From a Randomized Controlled Trial of Short-Course Intravenous Antibiotic Therapy for Erysipelas and Cellulitis of the Lower Limb (Switch Trial)	resolution	percentage	0	Stata	0	not specified	39	31	41	35	two sided 95%	-5.8	-22.5	10.7	10
F227	Yahav	2019	clinical infectious diseases	Seven Versus 14 Days of Antibiotic Therapy for Uncomplicated Gram-negative Bacteremia: A Noninferiority Randomized Controlled Trial	composite of mortality, complications, readmissions, prolonged hospital stay	percentage	0	SPSS	0	wald	306	166	298	154	two sided 95%	2.6	-5.3	10.5	10
F229	Diallo	2018	new england journal of medicine	Safety and Side Effects of Rifampin versus Isoniazid in Children	adverse events	percentage	0	SAS	0	newcombe	422	422	407	407	two sided 95%	0	-0.6	0.7	5
F23	Dalen	2017	emergency medicine journal	Intravenous cefazolin plus oral probenecid versus oral cephalexin for the treatment of skin and soft tissue infections: a double-blind, non-inferiority, randomised controlled trial	clinical failure	percentage	0	SAS	0	not specified	101	92	102	93	two sided 90%	0.1	-6.7	6.9	10
F230	Muntenu	2017	plos one	Efficacy and safety of sequential versus quadruple therapy as second-line treatment for helicobacter pylori infection A randomized controlled trial	eradication	percentage	0	SPSS	0	gart nam	47	23	47	20	two sided 95%	6.4	-14	27	15
F231	Tancawan	2015	international journal of dentistry	Amoxicillin/Clavulanic Acid for the Treatment of Odontogenic Infections: A Randomised Study Comparing Efficacy and Tolerability versus Clindamycin	clinical success	percentage	0		1	mn	223	197	229	205	two sided 95%	-1.5	-7.7	4.7	10
F232	Fomin	2005	international journal of surgery	Tigecycline is efficacious in the treatment of complicated intra-abdominal infections	clinical cure	percentage	1		0	generalized linear model	322	279	319	270	two sided 95%	2	-3.7	7.5	15
F233	Suhendro	2007	acta medica indonesiana	Open Study on Efficacy and Tolerability of Ciprofloxacin XR Compared with Cipro_oxacin BID in The Treatment of Typhoid Fever	clinical success	percentage	0		0	not specified	18	18	14	14	not used	0	NA	NA	NA
F234	O'Riordan	2019	new england journal of medicine	Omadacycline for Acute Bacterial Skin and Skin-Structure Infections	early clinical response	percentage	0		0	mn	316	268	311	266	two sided 95%	-0.7	-6.3	4.9	10
F235	Graham	2002	clinical infectious diseases	Ertapenem Once Daily Versus Piperacillin-Tazobactam 4 Times per Day for Treatment of Complicated Skin and Skin-Structure Infections in Adults: Results of a Prospective, Randomized, Double-Blind Multicenter Study	clinical response	percentage	1		0	wald	185	152	174	147	two sided 95%	-2	-10.2	6.2	15
F236	Lipsky	2005	lancet	Ertapenem versus piperacillin/tazobactam for diabetic foot infections (SIDESTEP): prospective, randomised, controlled, double-blinded, multicentre trial	favorable clinical response	percentage	1		0	mn	289	206	285	188	two sided 95%	5	-2.6	12.5	15
F237	Ortiz-Ruiz	2002	clinical infectious diseases	A Study Evaluating the Efficacy, Safety, and Tolerability of Ertapenem versus Ceftriaxone for the Treatment of Community-Acquired Pneumonia in Adults	favorable clinical response	percentage	1		0	wald	182	168	201	183	two sided 95%	1	-4.9	7	10
F238	Vetter	2002	clinical therapeutics	A Prospective, Randomized, Double-Blind Multicenter Comparison of Parenteral Ertapenem and Ceftriaxone for the Treatment of Hospitalized Adults with Community-Acquired Pneumonia	clinical response	percentage	1		0	wald	182	167	93	87	two sided 95%	-1.5	-8.6	5.7	10
F239	Jimenez-Cruz	2002	urology	A prospective, multicenter, randomized, double-blind study comparing Ertapenem and Ceftriaxone folowed by appropriate oral therapy for complicated urinary tract infections in adults	microbiologic eradication	percentage	1		0	wald	97	83	53	45	two sided 95%	0.6	-12.9	14.1	20
F24	Chen	2019	lancet infectious diseases	Solithromycin versus ceftriaxone plus azithromycin for the treatment of uncomplicated genital gonorrhoea (SOLITAIRE-U): a randomised phase 3 non-inferiority trial	microbiologic eradication	percentage	0		0	mn	123	99	129	109	two sided 95%	-4	-13.6	5.5	10
F240	Tomera	2002	antimicrobial agents and chemotherapy	Ertapenem versus Ceftriaxone Followed by Appropriate Oral Therapy for Treatment of Complicated Urinary Tract Infections in Adults: Results of a Prospective, Randomized, Double-Blind Multicenter Study	microbiologic eradication	percentage	1		0	wald	159	146	171	159	two sided 95%	-1.2	-7.6	5.1	10
F241	Roy	2003	infectious diseases in obstetrics and gynecology	Ertapenem once a day versus piperacillin_tazobactam every 6 hours for treatment of acute pelvic infections: a prospective, multicenter, randomized, double-blind study	clinical response	percentage	1		0	wald	163	153	153	140	two sided 95%	2.4	-4	8.8	10
F242	Tellier	2004	journal of antimicrobial chemotherapy	Clinical and bacteriological efficacy and safety of 5 and 7 day regimens of telithromycin once daily compared with a 10 day regimen of clarithromycin twice daily in patients with mild to moderate community-acquired pneumonia	clinical cure	percentage	0		0	not specified	159	142	146	134	two sided 95%	-2.5	-9.7	4.7	15
F242	Tellier	2004	journal of antimicrobial chemotherapy	Clinical and bacteriological efficacy and safety of 5 and 7 day regimens of telithromycin once daily compared with a 10 day regimen of clarithromycin twice daily in patients with mild to moderate community-acquired pneumonia	clinical cure	percentage	0		0	not specified	161	143	146	134	two sided 95%	-3	-10.2	4.3	15
F243	Dunbar	2004	clinical therapeutics	Efficacy and tolerability of once-daily oral Telithromycin compared with Clarithromycin for the treatment of community-acquired pneumonia in adults	clinical cure	percentage	0		0	not specified	162	143	156	138	two sided 95%	-0.2	-7.8	7.5	15
F244	Stryjewski	2008	clinical infectious diseases	Telavancin Versus Vancomycin for the Treatment of Complicated Skin and Skin-Structure Infections Caused by Gram-Positive Organisms	clinical response	percentage	1		0	not specified	745	658	744	648	two sided 95%	1.2	-2.1	4.6	10
F245	Naber	2009	antimicrobial agents and chemotherapy	Intravenous Doripenem at 500 Milligrams versus Levofloxacin at 250 Milligrams, with an Option To Switch to Oral Therapy, for Treatment of Complicated Lower Urinary Tract Infection and Pyelonephritis	microbiologic cure	percentage	0		0	wald	280	230	265	221	two sided 95%	-1.3	-8	5.5	10
F246	Breedt	2005	antimicrobial agents and chemotherapy	Safety and Efficacy of Tigecycline in Treatment of Skin and Skin Structure Infections: Results of a Double-Blind Phase 3 Comparison Study with Vancomycin-Aztreonam	clinical response	percentage	0		0	not specified	223	200	213	201	two sided 95%	-4.7	-10.2	0.8	15
F26	Bowen	2014	lancet	Short-course oral co-trimoxazole versus intramuscular benzathine benzylpenicillin for impetigo in a highly endemic region: an open-label, randomised, controlled, non-inferiority trial	treatment success based on photo	percentage	0		0	not specified	334	283	156	133	two sided 95%	-0.5	-7.3	6.2	10
F27	Chen	2016	american journal of gastroenterology	Rescue Therapy for Helicobacter pylori Eradication: A Randomized Non-Inferiority Trial of Amoxicillin or Tetracycline in Bismuth Quadruple Therapy	eradication rate	percentage	0		0	not specified	156	138	156	136	two sided 95%	1.3	-4.8	7.4	10
F29	Zhong	2015	lancet infectious diseases	Ceftaroline fosamil versus ceftriaxone for the treatment of Asian patients with community-acquired pneumonia: a randomised, controlled, double-blind, phase 3, non-inferiority with nested superiority trial	clinical cure	percentage	0	SAS	0	mn	258	217	240	178	two sided 95%	9.9	2.8	17.1	10
F30	Stahlgren	2019	british medical journal	Penicillin V four times daily for five days versus three times daily for 10 days in patients with pharyngotonsillitis caused by group A streptococci: randomised controlled, open label, non-inferiority study	clinical cure	percentage	0	R	0	not specified	202	181	195	182	two sided 95%	-3.7	-9.7	2.2	10
F31	Chandra	2008	surgical infections	Cefoperazone-Sulbactam for treatment of intra-abdominal infections: Results from a randomized, parallel group study in India	clinical success	percentage	0	SAS	0	not specified	154	134	152	118	two sided 95%	10.1	2	18.3	12.5
F32	Qin	2017	international journal of antimicrobial agents	A randomised, double-blind, phase 3 study comparing the efficacy and safety of ceftazidime/avibactam plus metronidazole versus meropenem for complicated intra-abdominal infections in hospitalised adults in Asia	clinical cure	percentage	0	SAS	0	mn	177	166	184	173	two sided 95%	-0.2	-5.53	4.97	NA
F33	Pullman	2017	journal of antimicrobial chemotherapy	Efficacy and safety of delafloxacin compared with vancomycin plus aztreonam for acute bacterial skin and skin structure infections: a Phase 3, double-blind, randomized study	early clinical response	percentage	0	SAS	0	mn	331	259	329	266	two sided 95%	-2.6	-8.78	3.57	10
F34	Wagenlehner	2015	lancet	Ceftolozane-tazobactam compared with levofl oxacin in the treatment of complicated urinary-tract infections, including pyelonephritis: a randomised, double-blind, phase 3 trial (ASPECT-cUTI)	composite cure	percentage	1	SAS	0	newcombe	398	306	402	275	two sided 95%	8.5	2.3	14.6	10
F37	Marks	2018	lancet global health	Comparative efficacy of low-dose versus standard-dose azithromycin for patients with yaws: a randomised non-inferiority trial in Ghana and Papua New Guinea	clinical and serologic cure	percentage	0	Stata	0	ag	76	61	81	68	two sided 95%	-3.7	-15.7	8.4	10
F38	Gerding	2019	lancet infectious diseases	Cadazolid for the treatment of Clostridium difficile infection: results of two double-blind, placebo-controlled, non-inferiority, randomised phase 3 trials	clinical cure	percentage	0	SAS	0	newcombe	302	253	318	271	two sided 95%	-1.4	-7.2	4.3	10
F38	Gerding	2019	lancet infectious diseases	Cadazolid for the treatment of Clostridium difficile infection: results of two double-blind, placebo-controlled, non-inferiority, randomised phase 3 trials	clinical cure	percentage	0	SAS	0	newcombe	290	235	301	258	two sided 95%	-4.7	-10.7	1.3	10
F39	Paul	2015	british medical journal	Trimethoprim-sulfamethoxazole versus vancomycin for severe infections caused by meticillin resistant Staphylococcus aureus: randomised controlled trial	clinical failure	percentage	0		0	not specified	135	84	117	85	two sided 95%	-11	-21.5	1.2	15
F4	Chosidow	2005	dermatology	Cloxacillin versus Pristinamycin for Superficial Pyodermas: A Randomized, Open-Label, Non-Inferiority Study	clinical cure	percentage	0	SAS	0	not specified	171	138	163	135	two sided 95%	-2.1	-10.4	6.2	15
F40	Nathan	2005	lancet	Ceftriaxone as effective as long-acting chloramphenicol in short-course treatment of meningococcal meningitis during epidemics: a randomised non-inferiority study	treatment failure	percentage	0	SPSS	0	not specified	247	225	256	234	two sided 90%	-0.3	-4.5	3.8	10
F41	Rhee	2015	international journal of copd	Zabofloxacin versus moxifloxacin in patients with COPD exacerbation: a multicenter, double-blind, double-dummy, randomized, controlled, Phase III, non-inferiority trial	clinical cure	percentage	1	SAS	0	not specified	143	124	131	113	two sided 95%	0.4	-7.7	8.6	10
F42	Llor	2017	atencion primaria	Efficacy of high doses of penicillin versus amoxicillin in the treatment of uncomplicated community acquired pneumonia in adults. A non-inferiority controlled clinical trial	clinical cure	percentage	0	R	0	not specified	14	10	25	25	two sided 95%	-28.6	-58.1	-7.3	15
F43	Xu	2016	journal of antimicrobial chemotherapy	Ertapenem versus piperacillin/tazobactam for diabetic foot infections in China: a Phase 3, multicentre, randomized, double-blind, active-controlled, non-inferiority trial	clinical response	percentage	1	SAS	0	mn	267	237	266	241	two sided 95%	-1.9	-7.3	3.3	15
F45	Dryden	2016	journal of antimicrobial chemotherapy	A Phase III, randomized, controlled, non-inferiority trial of ceftaroline fosamil 600 mg every 8 h versus vancomycin plus aztreonam in patients with complicated skin and soft tissue infection with systemic inflammatory response or underlying comorbidities	clinical cure	percentage	0	SAS	0	mn	506	396	255	202	two sided 95%	-0.95	-6.9	5.41	10
F46	Ren	2017	international urology nephrology	Treatment of complicated urinary tract infection and acute pyelonephritis by short_course intravenous levofloxacin (750 mg/day) or conventional intravenous/oral levofloxacin (500 mg/day): prospective, open_label, randomized, controlled, multicenter, non_inferiority clinical trial	clinical success	percentage	0	SPSS	0	not specified	159	142	158	142	two sided 95%	-0.57	-7.29	6.16	15
F47	Heystek	2009	international journal of std & aids	A randomized double-blind comparison of moxifloxacin and doxycycline/metronidazole/ciprofloxacin in the treatment of acute, uncomplicated pelvic inflammatory disease	clinical success	percentage	1		0	not specified	232	224	202	198	two sided 95%	-1.4	-4.5	1.6	10
F48	Bocquet	2012	pediatrics	Randomized Trial of Oral Versus Sequential IV/Oral Antibiotic for Acute Pyelonephritis in Children	renal scarring	percentage	0	SAS	0	not specified	61	36	58	32	two sided 95%	3.8	-13.9	21.6	10
F49	Yasuda	2013	international journal of infectious diseases	Randomized controlled trial comparing ciprofloxacin and cefepime in febrile neutropenic patients with hematological malignancies	treatment success based on temperature	percentage	0		0	not specified	24	9	25	19	two sided 95%	-38.5	-64	-13	15
F5	Harbarth	2015	journal of antimicrobial chemotherapy	Randomized non-inferiority trial to compare trimethoprim/sulfamethoxazole plus rifampicin versus linezolid for the treatment of MRSA infection	clinical resolution	percentage	0	Stata	0	not specified	75	59	75	56	two sided 95%	4	-9.7	17.6	20
F50	Bartacek	2009	international journal of tuberculous lung disease	Comparison of a four-drug fi xed-dose combination regimen with a single tablet regimen in smear-positive pulmonary tuberculosis	microbiologic cure	percentage	0		0	not specified	582	468	577	477	two sided 95%	-2.26	-6.72	2.21	10
F51	Ross	2019	lancet	Gentamicin compared with ceftriaxone for the treatment of gonorrhoea (G-ToG): a randomised non-inferiority trial	microbiologic clearance	percentage	1	Stata	0	not specified	292	267	306	299	two sided 95%	-6.4	-10.4	-2.4	5
F52	Torres	2018	lancet infectious diseases	Ceftazidime-avibactam versus meropenem in nosocomial pneumonia, including ventilator-associated pneumonia (REPROVE): a randomised, double-blind, phase 3 non-inferiority trial	clinical cure	percentage	0	SAS	0	mn	401	245	401	270	two sided 95%	-4.2	-10.76	2.46	12.5
F53	Gyssens	2011	journal of antimicrobial chemotherapy	A randomized trial of the efficacy and safety of sequential intravenous/oral moxifloxacin monotherapy versus intravenous piperacillin/tazobactam followed by oral amoxicillin/clavulanate for complicated skin and skin structure infections	clnical success	percentage	1		0	not specified	361	320	307	275	two sided 95%	-0.72	-5.3	3.9	10
F54	Zhao	2016	journal of thoracic disease	A randomized, open, multicenter clinical study on the short course of intravenous infusion of 750 mg of levofloxacin and the sequential standard course of intravenous infusion/oral administration of 500 mg of levofloxacin for treatment of community-acquired pneumonia	clinical cure or improvement	percentage	0	SAS	0	not specified	221	202	227	214	two sided 95%	-2.87	-7.64	1.9	10
F55	Tanaseanu	2009	bmc pulmonary medicine	Efficacy and safety of tigecycline versus levofloxacin for community-acquired pneumonia	clinical response	percentage	1		0	not specified	203	170	200	163	two sided 95%	2	-5.5	9.6	15
F56	Towfigh	2009	clinical microbiology and infection	A multicentre, open-label, randomized comparative study of tigecycline versus ceftriaxone sodium plus metronidazole for the treatment of hospitalized subjects with complicated intra-abdominal infections	clinical response	percentage	0		0	not specified	228	145	220	155	two sided 95%	-7	-15.8	1.08	15
F57	Yakovlev	2006	european journal of clinical microbiology and infectious diseases	Ertapenem versus cefepime for initial empirical treatment of pneumonia acquired in skilled-care facilities or in hospitals outside the intensive care unit	clinical response	percentage	1		0	mn	102	89	93	80	two sided 95%	1.2	-9.4	11.8	15
F58	Tazuma	2015	journal of gastroenterology	Clinical efficacy of intravenous doripenem in patients with acute biliary tract infection: a multicenter, randomized, controlled trial with imipenem/cilastatin as comparator	clinical response	percentage	0		0	not specified	58	54	64	60	two sided 95%	-0.65	-9.46	8.17	10
F59	Nakane	2015	journal of infection and chemotherapy	Cefozopran, meropenem, or imipenemecilastatin compared with cefepime as empirical therapy in febrile neutropenic adult patients: A multicenter prospective randomized trial	clinical response	percentage	0		0	not specified	90	54	85	56	two sided 95%	NA	NA	NA	10
F59	Nakane	2015	journal of infection and chemotherapy	Cefozopran, meropenem, or imipenemecilastatin compared with cefepime as empirical therapy in febrile neutropenic adult patients: A multicenter prospective randomized trial	clinical response	percentage	0		0	not specified	88	63	85	56	two sided 95%	NA	NA	NA	NA
F59	Nakane	2015	journal of infection and chemotherapy	Cefozopran, meropenem, or imipenemecilastatin compared with cefepime as empirical therapy in febrile neutropenic adult patients: A multicenter prospective randomized trial	clinical response	percentage	0		0	not specified	92	60	85	56	two sided 95%	NA	NA	NA	NA
F6	Brack	2012	pediatric blood cancer	First-Day Step-Down to Oral Outpatient Treatment Versus Continued Standard Treatment in Children With Cancer and Low-Risk Fever in Neutropenia. A Randomized Controlled Trial Within the Multicenter SPOG 2003 FN Study	resolution of infection without recurrence or modification of antimicrobial therapy or adverse effects	percentage	0	StatXact	0	not specified	27	23	34	26	one sided 95%	8.7	-9.4	NA	10
F60	Waele	2013	international journal of antimicrobial agents	Randomised clinical trial of moxifloxacin versus ertapenem in complicated intra-abdominal infections: results of the PROMISE study	clinical success	percentage	0		0	not specified	352	315	347	324	two sided 95%	-3.9	-7.9	0.4	10
F61	Namias	2007	surgical infections	Randomized, Multicenter, Double-Blind Study of Efficacy, Safety, and Tolerability of Intravenous Ertapenem versus Piperacillin/Tazobactam in Treatment of Complicated Intra-Abdominal Infections in Hospitalized Adults	clinical cure	percentage	1		0	mn	123	122	108	107	two sided 95%	0.3	-9.6	10.5	15
F62	Lora Tamayo	2016	international journal of antimicrobial agents	Short- versus long-duration levofloxacin plus rifampicin for acute staphylococcal prosthetic joint infection managed with implant retention: a randomised clinical trial	clinical cure	percentage	0		0	not specified	30	22	33	19	two sided 95%	15.7	-7.8	39.2	15
F63	Ibrahim	2019	lancet infectious diseases	Efficacy and safety of intravenous ceftriaxone at home versus intravenous flucloxacillin in hospital for children with cellulitis (CHOICE): a single-centre, open-label, randomised, controlled, non-inferiority trial	treatment failure	percentage	1	Stata	0	generalized linear model	93	91	95	88	two sided 95%	5.3	-0.8	11.3	15
F65	Sandberg	2012	lancet	Ciprofloxacin for 7 days versus 14 days in women with acute pyelonephritis: a randomised, open-label and double-blind, placebo-controlled, non-inferiority trial	clinical cure	percentage	0		0	wald	73	71	83	80	two sided 90%	0.9	-4.8	6.5	10
F66	Solomkin	2009	international journal of antimicrobial agents	Moxifloxacin is non-inferior to combination therapy with ceftriaxone plus metronidazole in patients with community-origin complicated intra-abdominal infections	clinical success	percentage	1		0	not specified	174	157	171	165	two sided 95%	-6.3	-11.7	-1.7	15
F68	Gjika	2019	annals of rheumatic disease	Two weeks versus four weeks of antibiotic therapy after surgical drainage for native joint bacterial arthritis: a prospective, randomised, noninferiority trial	remission	percentage	0	Stata	0	not specified	77	76	77	75	two sided 90%	-0.7	-8.5	7	10
F69	Lv	2017	antimicrobial agents and chemotherapy	Efficacy and Safety of Tedizolid Phosphate versus Linezolid in a Randomized Phase 3 Trial in Patients with Acute Bacterial Skin and Skin Structure Infection	early clinical response	percentage	0	SAS	0	mn	300	226	298	238	two sided 95%	-4.6	-11.2	2.2	10
F7	Goyal	2018	lancet	Amoxicillin_clavulanate versus azithromycin for respiratory exacerbations in children with bronchiectasis (BEST-2): a multicentre, double-blind, non-inferiority, randomised controlled trial	resolution of exacerbation based on phone interview	percentage	0	Stata	0	not specified	73	61	87	73	two sided 95%	-0.3	-11.8	11.1	20
F70	Yuan	2018	journal of microbiology, immunology and infection	Safety and efficacy of oral nemonoxacin versus levofloxacin in treatment of community-acquired pneumonia: A phase 3, multicenter, randomized, double-blind, double-dummy, active-controlled, non-inferiority trial	clinical cure	percentage	1	SAS	0	not specified	328	300	160	143	two sided 95%	0.9	-3.8	5.5	10
F71	Montini	2007	british medical journal	Antibiotic treatment for pyelonephritis in children: multicentre randomised controlled non-inferiority trial	renal scarring	percentage	0		0	not specified	197	170	203	167	two sided 95%	4	-3.1	11.1	10
F72	Liou	2018	journal of antimicrobial chemotherapy	14 day sequential therapy versus 10 day bismuth quadruple therapy containing high-dose esomeprazole in the first-line and second-line treatment of Helicobacter pylori: a multicentre, non-inferiority, randomized trial	eradication	percentage	0	SPSS	0	not specified	310	283	310	284	two sided 95%	-0.3	-4.7	4.4	5
F73	Aseffa	2016	plos one	Efficacy and Safety of �Fixed Dose� versus �Loose� Drug Regimens for Treatment of Pulmonary Tuberculosis in Two High TBBurden African Countries: A Randomized Controlled Trial	microbiologic cure	percentage	0		0	ag	459	398	465	396	one sided 95%	1.55	-2.22	5.32	4
F75	Geisler	2011	clinical infectious diseases	Safety and Efficacy of WC2031 Versus Vibramycin for the Treatment of Uncomplicated Urogenital Chlamydia trachomatis Infection: A Randomized, Double-blind, Double-Dummy, Active-Controlled, Multicenter Trial	microbiologic cure	percentage	0		0	not specified	156	149	167	159	two sided 95%	0.3	-4.3	4.9	10
F78	File	2001	journal of antimicrobial chemotherapy	Efficacy and safety of gemifloxacin in the treatment of community-acquired pneumonia: a randomized, double-blind comparison with trovafloxacin	clinical success	percentage	0		0	wald	216	203	207	186	two sided 95%	4.1	-1.1	9.3	10
F79	Harris	2018	jama	Effect of Piperacillin-Tazobactam vs Meropenem on 30-Day Mortality for Patients With E coli or Klebsiella pneumoniae Bloodstream Infection and Ceftriaxone Resistance A Randomized Clinical Trial	mortality	percentage	0	R	0	mn	187	164	191	184	one sided 97.5%	-8.6	-14.5	NA	5
F8	Bernard	2002	british medical journal	Oral pristinamycin versus standard penicillin regimen to treat erysipelas in adults: randomised, non_inferiority, open trial	clinical cure	percentage	0		0	not specified	138	90	150	79	not used	12	1.7	NA	10
F80	Kwon	2008	japanese journal of clinical oncology	Panipenem Versus Cefepime as Empirical Monotherapy in Adult Cancer Patients with Febrile Neutropenia: A Prospective Randomized Trial	clinical success	percentage	0	SPSS	0	not specified	55	49	61	56	two sided 95%	-2.7	-13.48	10.35	20
F81	Park	2014	digestive diseases and sciences	Early Oral Antibiotic Switch Compared with Conventional Intravenous Antibiotic Therapy for Acute Cholangitis with Bacteremia	eradication of bacteremia	percentage	0	SPSS	0	not specified	29	27	30	28	two sided 95%	-0.2	-13	14	15
F82	Aliberti	2017	pulmonary pharmacology & therapeutics	Individualizing duration of antibiotic therapy in community-acquired pneumonia	early failure	percentage	0	Stata	0	not specified	125	111	135	125	one sided 95%	NA	NA	NA	5
F83	Giusti	2016	journal of chronic obstructive pulmonary disease	Prulifloxacin vs Levofloxacin for Exacerbation of COPD after Failure of Other Antibiotics	therapeutic success	percentage	0	SAS	0	not specified	128	119	130	126	not used	3.7	NA	NA	15
F84	Tazuma	2009	journal of gastroenterology	Clinical efficacy of intravenous ciprofloxacin in patients with biliary tract infection: a randomized controlled trial with carbapenem as comparator	clinical efficacy	percentage	0		0	not specified	50	50	54	51	two sided 90%	5.56	-0.26	13.95	15
F86	Qvist	2012	surgical infections	Efficacy of Tigecycline versus Ceftriaxone Plus Metronidazole for the Treatment of Complicated Intra-Abdominal Infections: Results from a Randomized, Controlled Trial	clinical cure	percentage	1		0	not specified	198	162	189	150	two sided 95%	1.6	-6.4	9.6	15
F87	Oliva	2005	bmc infectious diseases	A multicenter trial of the efficacy and safety of tigecycline versus imipenem/cilastatin in patients with complicated intra-abdominal infections	clinical cure	percentage	1	SAS	0	generalized linear model	309	227	312	244	two sided 95%	-4.3	-11	2.5	15
F88	Judlin	2010	general gynaecology	Efficacy and safety of moxifloxacin in uncomplicated pelvic inflammatory disease: the MONALISA study	clinical response	percentage	1		0	not specified	194	152	190	155	two sided 95%	-3.2	-10.7	4.9	15
F89	Zhang	2015	gut	Bismuth, lansoprazole, amoxicillin and metronidazole or clarithromycin as first-line Helicobacter pylori therapy	eradication	percentage	0		0	not specified	108	96	107	95	two sided 95%	0.1	-7	7.2	10
F9	Liu	2019	antimicrobial agents and chemotherapy	Randomized Noninferiority Trial of Cefoperazone-Sulbactam versus Cefepime in the Treatment of Hospital-Acquired and Healthcare-Associated Pneumonia	clinical success	percentage	0	SAS	0	wald	71	62	83	70	two sided 95%	3	-9	15	20
F90	Ross	2006	sexually transITTed infections	Moxifloxacin versus ofloxacin plus metronidazole in uncomplicated pelvic inflammatory disease: results of a multicentre, double blind, randomised trial	clinical resolution	percentage	1		0	not specified	275	248	289	262	two sided 95%	-0.5	-5.7	4	10
F91	Dinh	2017	european journal of clinical microbiology and infectious diseases	Is 5 days of oral fluoroquinolone enough for acute uncomplicated pyelonephritis? The DTP randomized trial	clinical cure	percentage	0	R	0	not specified	30	28	38	36	not used	NA	NA	NA	NA
F92	Nicholson	2012	international journal of antimicrobial agents	A randomised, double-blind trial comparing ceftobiprole medocaril with ceftriaxone with or without linezolid for the treatment of patients with community-acquired pneumonia requiring hospitalisation	clinical cure	percentage	0		0	not specified	314	240	324	257	two sided 95%	-2.9	-9.3	3.6	10
F93	Paris	2008	journal of chemotherapy	Efficacy and Safety of Azithromycin 1 g Once Daily for 3 Days in the Treatment of Community-Acquired Pneumonia: an Open-Label Randomised Comparison with Amoxicillin-Clavulanate 875/125 mg Twice Daily for 7 Days	clinical response	percentage	0		0	wald	136	126	131	122	two sided 95%	-0.48	-5.66	4.69	10
F94	Wilson	2012	european respiratory journal	Moxifloxacin versus amoxicillin/clavulanic acid in outpatient acute exacerbations of COPD: MAESTRAL results	clinical failure	percentage	1		0	not specified	538	427	518	404	two sided 95%	1.4	-3.83	5.89	6
F95	Zhang	2012	asian journal of andrology	Safety and efficacy of levofloxacin versus ciprofloxacin for the treatment of chronic bacterial prostatitis in Chinese patients	clinical efficacy	percentage	1	SAS	0	not specified	209	195	199	143	two sided 95%	NA	NA	NA	20
F96	Kusachi	2012	journal of infection and chemotherapy	Evaluation of the efficacy and safety of intravenous ciprofloxacin versus meropenem in the treatment of postoperative infection	clinical success	percentage	0	SigmaStat	0	not specified	75	64	77	69	two sided 95%	-4.3	-14.8	6.2	5
F97	Rob	2019	clinical microbiology and infection	Gentamicin 240 mg plus azithromycin 2 g vs. ceftriaxone 500 mg plus azithromycin 2 g for treatment of rectal and pharyngeal gonorrhoea: a randomized controlled trial	microbiologic eradication	percentage	0	SPSS	0	not specified	73	72	72	71	two sided 95%	0.02	-6.1	6.2	7
F98	Wang	2013	indian journal of medical research	Biapenem versus meropenem in the treatment of bacterial infections: a multicenter, randomized, controlled clinical trial	clinical efficacy	percentage	0	SAS	0	not specified	132	125	132	124	two sided 95%	NA	NA	NA	10
F99	Petitpretz	2007	international journal of antimicrobial agents	Levofloxacin 500 mg once daily versus cefuroxime 250 mg twice daily in patients with acute exacerbations of chronic obstructive bronchitis: clinical efficacy and exacerbation-free interval	clinical cure	percentage	0		0	not specified	259	245	258	242	two sided 95%	0.8	-3.2	4.8	10
